# Supplementary material for: Xiaochaihu Decoction Treatment of Chicken Colibacillosis by Improving Pulmonary Inflammation and Systemic Inflammation
Source: Pathogens. 2022 Dec 25;12(1):30. doi: 10.3390/pathogens12010030 (PMC9862048; doi:10.3390/pathogens12010030)
Supplement: Supplementary file 1 [file pathogens-12-00030-s001.zip]

Archive with 1 entries (1 files):
- pathogens-2053922-supplementary.pdf
